# Supplementary material for: Genome-Wide Identification of the ClpB Gene Family in Tomato and Expression Analysis Under Heat Stress
Source: Int J Mol Sci. 2024 Nov 17;25(22):12325. doi: 10.3390/ijms252212325 (PMC11595012; doi:10.3390/ijms252212325)
Supplement: Supplementary file 1 [file ijms-25-12325-s001.zip › Table S1.xlsx]

## Sheet: Sheet1
Table S1. Information on genetic origin of each species.
Species	genome version	Gene ID	Gene Name		Species	genome version
Arabidopsis thaliana	TAIR10	AT5G15450.1	AtClpB3		Arabidopsis thaliana	TAIR10
		AT2G25140.1	AtClpB4		Arabidopsis thaliana	TAIR11
		AT1G74310.1	AtClpB1/HSP101		Arabidopsis thaliana	TAIR12
Capsicum annuum	Zhangshugang	Caz02g29450			Capsicum annuum	Zhangshugang
		Caz06g22460			Capsicum annuum	Zhangshugang
		Caz03g07760			Capsicum annuum	Zhangshugang
		Caz03g07770			Capsicum annuum	Zhangshugang
		Caz03g05300			Capsicum annuum	Zhangshugang
		Caz03g04750			Capsicum annuum	Zhangshugang
Solanum tuberosum	DM_1-3_516_R44_potato.v6.1	Soltu.DM.02G031120			Solanum tuberosum	DM_1-3_516_R44_potato.v6.1
		Soltu.DM.03G032180			Solanum tuberosum	DM_1-3_516_R44_potato.v6.2
		Soltu.DM.03G029350			Solanum tuberosum	DM_1-3_516_R44_potato.v6.3
		Soltu.DM.03G032580			Solanum tuberosum	DM_1-3_516_R44_potato.v6.4
		Soltu.DM.01G041990			Solanum tuberosum	DM_1-3_516_R44_potato.v6.5
		Soltu.DM.06G021400			Solanum tuberosum	DM_1-3_516_R44_potato.v6.6
		Soltu.DM.06G008370			Solanum tuberosum	DM_1-3_516_R44_potato.v6.7
		Soltu.DM.06G009480			Solanum tuberosum	DM_1-3_516_R44_potato.v6.8
		Soltu.DM.07G001770			Solanum tuberosum	DM_1-3_516_R44_potato.v6.9
		Soltu.DM.06G008360			Solanum tuberosum	DM_1-3_516_R44_potato.v6.10
		Soltu.DM.10G025360			Solanum tuberosum	DM_1-3_516_R44_potato.v6.11
		Soltu.DM.09G012240			Solanum tuberosum	DM_1-3_516_R44_potato.v6.12
		Soltu.DM.01G003090			Solanum tuberosum	DM_1-3_516_R44_potato.v6.13
Solanum lycopersicum	ITAG release 4.0	Solyc02g088610	SlClpB2/LeHSP100		Solanum lycopersicum	ITAG release 4.0
		Solyc03g115230	SlClpB-3A		Solanum lycopersicum	ITAG release 4.1
		Solyc03g117950	SlClpB-3B		Solanum lycopersicum	ITAG release 4.2
		Solyc03g118340	SlClpB-3C		Solanum lycopersicum	ITAG release 4.3
		Solyc06g082560	SlClpB-6/HSP101		Solanum lycopersicum	ITAG release 4.4
		Solyc12g042060	SlClpB-12		Solanum lycopersicum	ITAG release 4.5
Triticum aestivum	hexaploid bread wheat	TraesCS1A02G340100	TaCLPB-1A		Triticum aestivum	hexaploid bread wheat
		TraesCS1B02G352400	TaCLPB-1B		Triticum aestivum	hexaploid bread wheat
		TraesCS1D02G342100	TaCLPB-1D		Triticum aestivum	hexaploid bread wheat
		TraesCS3A02G274400	TaCLPB-3A		Triticum aestivum	hexaploid bread wheat
		TraesCS3B02G308100	TaCLPB-3B		Triticum aestivum	hexaploid bread wheat
		TraesCS3D02G273600	TaCLPB-3D		Triticum aestivum	hexaploid bread wheat
		TraesCS4B02G393100	TaCLPB-4B1		Triticum aestivum	hexaploid bread wheat
		TraesCS5A02G547300	TaCLPB-5A		Triticum aestivum	hexaploid bread wheat
		TraesCS4B02G380800	TaCLPB-4B		Triticum aestivum	hexaploid bread wheat
		TraesCSU02G131300	TaCLPB-4D		Triticum aestivum	hexaploid bread wheat
		TraesCS6A02G146400	TaCLPB-6A		Triticum aestivum	hexaploid bread wheat
		TraesCS6B02G174500	TaCLPB-6B		Triticum aestivum	hexaploid bread wheat
		TraesCS6D02G135600	TaCLPB-6D		Triticum aestivum	hexaploid bread wheat
Oryza sativa	IRGSP-1.0	Os05g0519700	OsHSP101		Oryza sativa	IRGSP-1.0
		Os03g0426900	OsCLPB-C		Oryza sativa	IRGSP-1.1
		Os02g0181900	OsCLPB-M		Oryza sativa	IRGSP-1.2
