# Supplementary material for: Genome-Wide Identification of the ClpB Gene Family in Tomato and Expression Analysis Under Heat Stress
Source: Int J Mol Sci. 2024 Nov 17;25(22):12325. doi: 10.3390/ijms252212325 (PMC11595012; doi:10.3390/ijms252212325)
Supplement: Supplementary file 1 [file ijms-25-12325-s001.zip › Table S2.xlsx]

## Sheet: Sheet1
Table S2. Covariate gene pair information of SlClpB family members
Genes	Ka	Ks	Ka/Ks
SlClpB-3B-SlClpB-3A	0.664786	2.42053	0.274645
SlClpB-6-SlClpB-3A	0.0333805	0.215028	0.155238
SlClpB-3C-SlClpB-3A	0.605152	2.99342	0.202161
SlClpB-6-SlClpB-3B	0.664744	2.20663	0.301249
SlClpB-12-SlClpB-3C	0.0235617	0.691406	0.0340779
