# Supplementary material for: Genome-Wide Identification of the ClpB Gene Family in Tomato and Expression Analysis Under Heat Stress
Source: Int J Mol Sci. 2024 Nov 17;25(22):12325. doi: 10.3390/ijms252212325 (PMC11595012; doi:10.3390/ijms252212325)
Supplement: Supplementary file 1 [file ijms-25-12325-s001.zip › Table S3.xlsx]

## Sheet: Sheet1
Table S3. qRT-PCR primers of the tomato ClpB genes family members.
Genes	primer sequence(5'-3')
SlClpB-2-F	5'-GCGACTATAGTGGTCCTGCT-3'
SlClpB-2-R	5'-GGTCACGCTCAAATGTCGAA-3'
SlClpB-3A-F	5'-GCTTGGCCAGAATGAGAAGG-3'
SlClpB-3A-R	5'-TGAACCAGTTGGTTGCTGTG-3'
SlClpB-3B-F	5'-TCCTGGTGGGTTTCTTGGTT-3'
SlClpB-3B-R	5'-ACCCGCTTGGTACTTGAAGA-3'
SlClpB-3C-F	5'-CGGTTCACCGAGAAAGCAAT-3'
SlClpB-3C-R	5'-AGCAGCAATACCAGTTCCCT-3'
SlClpB-6 -F	5'-AGTGGAAGATGCACAAGGGA-3'
SlClpB-6 -R	5'-AGCAAGCATTGGCTTGAACA-3'
SlClpB-12-F	5'-GCTTCGTTGACACCTTTGGT-3'
SlClpB-12-R	5'-ACCTTCACCTTCACGTAGCA-3'
actin-F	5′-TGGTCGGAATGGGACAGAAG-3′
actin-R	5′-CTCAGTCAGGAGAACAGGGT-3′
